# Supplementary material for: Factors impacting—stillbirth and neonatal death audit in Malawi: a qualitative study
Source: BMC Health Serv Res. 2022 Sep 22;22:1191. doi: 10.1186/s12913-022-08578-y (PMC9502637; doi:10.1186/s12913-022-08578-y)
Supplement: Supplementary file 1 — Additional file 1. [file 12913_2022_8578_MOESM1_ESM.zip]

Archive with 14 entries (13 files):
- Supplementary File/
- __MACOSX/._Supplementary File
- Supplementary File/Appendix S2_Topic guides for SSIs and FGDs.docx
- __MACOSX/Supplementary File/._Appendix S2_Topic guides for SSIs and FGDs.docx
- Supplementary File/.DS_Store
- __MACOSX/Supplementary File/._.DS_Store
- Supplementary File/Table S2_Characteristics of FGD participants.docx
- __MACOSX/Supplementary File/._Table S2_Characteristics of FGD participants.docx
- Supplementary File/Appendix S1_Criteria for hospital selection.docx
- __MACOSX/Supplementary File/._Appendix S1_Criteria for hospital selection.docx
- Supplementary File/Fig S1_Mortality audit cycle.docx
- __MACOSX/Supplementary File/._Fig S1_Mortality audit cycle.docx
- Supplementary File/Table S1_Characteristics of SSI participants.docx
- __MACOSX/Supplementary File/._Table S1_Characteristics of SSI participants.docx
